# Supplementary material for: Observations on Pluteaceae in Vietnam: Four New Species and New Records of Pluteus
Source: J Fungi (Basel). 2023 May 18;9(5):584. doi: 10.3390/jof9050584 (PMC10221287; doi:10.3390/jof9050584)
Supplement: Supplementary file 1 [file jof-09-00584-s001.zip]

Archive with 1 entries (1 files):
- jof-2365781-supplementary.pdf
